# Supplementary material for: Mesoporous SiC-Based Photocatalytic Membranes and Coatings for Water Treatment
Source: Membranes (Basel). 2023 Jul 16;13(7):672. doi: 10.3390/membranes13070672 (PMC10383672; doi:10.3390/membranes13070672)
Supplement: Supplementary file 1 [file membranes-13-00672-s001.zip]

Archive with 1 entries (1 files):
- membranes-2458806-supplementary.pdf
